# Supplementary material for: Quantifying Isoprenoids in the Ergosterol Biosynthesis by Gas Chromatography–Mass Spectrometry
Source: J Fungi (Basel). 2023 Jul 20;9(7):768. doi: 10.3390/jof9070768 (PMC10381423; doi:10.3390/jof9070768)
Supplement: Supplementary file 1 [file jof-09-00768-s001.zip]

Archive with 1 entries (1 files):
- jof-2451533-supplementary.pdf
